# Supplementary material for: Re-establishment of the genus Pseudalbizzia (Leguminosae, Caesalpinioideae, mimosoid clade): the New World species formerly placed in Albizia
Source: PhytoKeys. 2022 Aug 22;205:371–400. doi: 10.3897/phytokeys.205.76821 (PMC9849009; doi:10.3897/phytokeys.205.76821)
Supplement: XML Treatment for Pseudalbizzia [file phytokeys.205.76821-treatment1.xml]

<!DOCTYPE tp:taxon-treatment
  PUBLIC "-//TaxonX//DTD Taxonomic Treatment Publishing DTD v0 20100105//EN" "tax-treatment-NSO.dtd">
<tp:taxon-treatment xmlns:tp="http://www.plazi.org/taxpub"><tp:treatment-meta><kwd-group><label>Taxon classification</label><kwd>
                <named-content content-type="kingdom">Plantae</named-content>
              </kwd><kwd>
                <named-content content-type="order">Fabales</named-content>
              </kwd><kwd>
                <named-content content-type="family">Fabaceae</named-content>
              </kwd></kwd-group><mixed-citation publication-type="journal"><person-group><name><surname>Aviles Peraza</surname><given-names>Gabriela</given-names></name><name><surname>Koenen</surname><given-names>Erik J. M.</given-names></name><name><surname>Riina</surname><given-names>Ricarda</given-names></name><name><surname>Hughes</surname><given-names>Colin E.</given-names></name><name><surname>Ringelberg</surname><given-names>Jens J.</given-names></name><name><surname>Carnevali Fernández-Concha</surname><given-names>German</given-names></name><name><surname>Ramírez Morillo</surname><given-names>Ivón Mercedes</given-names></name><name><surname>Can Itza</surname><given-names>Lilia Lorena</given-names></name><name><surname>Tamayo-Cen</surname><given-names>Ivan</given-names></name><name><surname>Ramírez Prado</surname><given-names>Jorge Humberto</given-names></name><name><surname>Cornejo</surname><given-names>Xavier</given-names></name><name><surname>Mattapha</surname><given-names>Sawai</given-names></name><name><surname>Duno de Stefano</surname><given-names>Rodrigo</given-names></name></person-group><article-title>Re-establishment of the genus <italic><tp:taxon-name><tp:taxon-name-part taxon-name-part-type="genus" reg="Pseudalbizzia">Pseudalbizzia</tp:taxon-name-part></tp:taxon-name></italic> (<tp:taxon-name><tp:taxon-name-part taxon-name-part-type="family">Leguminosae</tp:taxon-name-part></tp:taxon-name>, <tp:taxon-name><tp:taxon-name-part taxon-name-part-type="subfamily">Caesalpinioideae</tp:taxon-name-part></tp:taxon-name>, mimosoid clade): the New World species formerly placed in <italic><tp:taxon-name><tp:taxon-name-part taxon-name-part-type="genus" reg="Albizia">Albizia</tp:taxon-name-part></tp:taxon-name></italic></article-title><source>PhytoKeys</source><day>22</day><month>08</month><year>2022</year><volume>205</volume><fpage>371</fpage><lpage>400</lpage><pub-id pub-id-type="doi">10.3897/phytokeys.205.76821</pub-id></mixed-citation></tp:treatment-meta><tp:nomenclature><tp:taxon-name>
              <object-id xmlns:xlink="http://www.w3.org/1999/xlink" content-type="arpha" xlink:type="simple">2CAC816E-545E-5599-8431-91F617C81151</object-id>
              <tp:taxon-name-part taxon-name-part-type="genus" reg="Pseudalbizzia">Pseudalbizzia</tp:taxon-name-part>
            </tp:taxon-name><tp:taxon-authority>Britton &amp; Rose, N. Am. Fl. 23: 48. 1928.</tp:taxon-authority></tp:nomenclature><tp:treatment-sec sec-type="material" id="SECID0E1FCI"><title>Type.</title><p><italic><tp:taxon-name><tp:taxon-name-part taxon-name-part-type="genus" reg="Pseudalbizzia">Pseudalbizzia</tp:taxon-name-part><tp:taxon-name-part taxon-name-part-type="species" reg="berteroana">berteroana</tp:taxon-name-part></tp:taxon-name></italic> Britton &amp; Rose.</p><p><italic><tp:taxon-name><tp:taxon-name-part taxon-name-part-type="genus" reg="Arthrosamanea">Arthrosamanea</tp:taxon-name-part></tp:taxon-name></italic> Britton &amp; Rose, in Britton &amp; Killip, Ann. New York Acad. Sci. 35: 128, 1936. <tp:taxon-name><tp:taxon-name-part taxon-name-part-type="genus" reg="Albizia">Albizia</tp:taxon-name-part><tp:taxon-name-part taxon-name-part-type="infraspecific-rank">section</tp:taxon-name-part><tp:taxon-name-part taxon-name-part-type="section" reg="Arthrosamanea">Arthrosamanea</tp:taxon-name-part></tp:taxon-name> (Britton &amp; Rose) Barneby &amp; J.W. Grimes, Mem. New York Bot. Gard. 74(1): 206. 1996. Type: <italic><tp:taxon-name><tp:taxon-name-part taxon-name-part-type="genus" reg="Arthrosamanea">Arthrosamanea</tp:taxon-name-part><tp:taxon-name-part taxon-name-part-type="species" reg="pistaciifolia">pistaciifolia</tp:taxon-name-part></tp:taxon-name></italic> Britton &amp; Rose.</p></tp:treatment-sec><tp:treatment-sec sec-type="description" id="SECID0EMHCI"><title>Description.</title><p>Unarmed <bold><italic>trees</italic></bold> with sympodial growth, up to 30 m, rarely small treelets of c. 3 m, microphyllidious to macrophyllidious; trunk 35–120(–150) cm dbh; young stems and all leaves and inflorescence-axes more or less densely tomentellous to pilosulous; stipules puberulent to glabrous, deltate, narrowly triangular, triangular-ovate, narrowly ovate, or narrowly lanceolate, veinless or faintly 3-veined, falling early to tardily, perhaps sometimes obsolete and/or lacking on mature leaves. <bold><italic>Leaves</italic></bold> bipinnate, not sensitive, (1–)2–15(–19) pairs of pinnae; leaflets (2–)16–52(–63) pairs per pinna; a nectary immediately below first pair of pinnae, near or well below mid-petiole, sometimes lacking or reduced to a minute pore, round, elliptic or vertically elongate, either shallow-cupular or almost plane, thick-rimmed, sometimes immersed in petiolar groove or even obsolete, much smaller nectaries at some distal pinnae, at the tip of most pinnae, and between 1–2 furthest pairs of leaflets; leaflets gently decrescent toward each end of the rachis or toward the base of the rachis or sub-equilong, the first pair of leaflets often reduced to paraphyllidia, sometimes minute, sometimes absent or perhaps falling early, the blades of the remaining leaflets elliptic, elliptic-ovate, oblong-elliptic, narrowly oblong-elliptic, lance-oblong to linear-lanceolate, base obliquely truncate to shallowly semi-cordate, apex deltately subacute, deltately acute to subacute, obtuse or apiculate, the larger ones (1.5–)2–4(–6) times as long as wide, margin strongly to slightly revolute; venation generally palmate, of 2–4(–5) veins from the pulvinule, the nearly straight main vein a little forwardly displaced and giving rise on each side to 2–13 major secondary veins, the inner of 2(–3) posterior primary veins incurved-ascending to anastomose slightly beyond mid-blade, the outer posterior vein and sometimes a faint anterior one very short and weak, all venation immersed on upper face. <bold><italic>Inflorescence</italic></bold> primary axis up to 30 cm long; peduncles (1–)2–8(–10) per node of the capitulate or corymbose-umbellate inflorescence, capitula 8–26(–40)-flowered; bracts heteromorphic or homomorphic, ovate, oblong-obovate or spatulate, linear-spatulate, falling early or persistent, sessile or shortly pedicellate, the flowers moderately to strongly dimorphic, the terminal ones generally longer. <bold><italic>Flowers</italic></bold> 5-merous, rarely 6-merous, glabrous to densely pubescent externally. Peripheral flowers: calyx campanulate, turbinate, turbinate-campanulate or narrowly campanulate, sessile or short pedicellate, lobes very short, depressed-deltate, ovate or triangular, glabrous or puberulent; corolla narrowly trumpet-shaped, erect or recurved, lobes ovate to lance-ovate; androecium with 9–30(–32) stamens, up to 20 mm long, united at the base forming a clear stemonozone, the staminal tube as long or longer than the stemonozone; ovary sessile or shortly stipitate, slenderly ellipsoid, conical at apex, glabrous or pubescent; style a little longer than the stamens, slightly dilated at the stigma. Terminal flowers: sessile or almost so, calyx shallowly campanulate to broadly campanulate, corolla tubular; androecium with 16–38(–42) stamens, 8.5–11.5(–13) mm long, united at the base forming a clear stemonozone, staminal tube equalling or longer than the stemonozone. <bold><italic>Fruits</italic></bold> solitary, or rarely 2–4 per capitulum, sessile, subsessile or cuneately contracted at base into a short pseudo-stipe, the body linear, linear-elliptic, narrowly elliptic-oblong, straight or nearly straight, sometimes decurved, plano-compressed, apex rounded but minutely apiculate to obtuse, (8–)13(–15)-seeded; valves papery, coriaceous, or grossly ligneous, olivaceous, castaneous, fuscous-greenish, or brown becoming tan-brown, closely transverse venulose, minutely puberulous, tomentulose, glabrescent to glabrous, framed by straight sutures or dilated, sometimes 3-angulate but not winged, transversely or horizontally, dehiscence tardy to very tardy, inert, through both sutures or dehiscence 0, in the latter, the pod crypto-lomentiform, incipiently lomentiform or lomentiform, then the whole fruit long persistent on the tree, commonly falling entire and breaking on the ground into 8–12 individually indehiscent segments, funicle apically sigmoid or ribbon-like (not sigmoid), lentiform; <bold><italic>seeds</italic></bold> obliquely ascending or straight, disciform, oblong-ellipsoid, elliptic, strongly compressed, the translucent, brownish or greyish testa produced as a peripheral wing, adherent to the embryo, which does not fill the testa-cavity, the pleurogram small, inversely U-shaped or U-shaped.</p></tp:treatment-sec><tp:treatment-sec sec-type="notes" id="SECID0EEICI"><title>Notes.</title><p>The genus forms a group that is homogeneous in most respects, but diverse in the late developmental stages of the fruit, including: 1) fruit opening type: dehiscent, indehiscent, or irregularly breaking, 2) lateral shape: flat to conspicuously raised over the seed chambers, 3) texture and consistency of the valves: papery, chartaceous to woody (<xref ref-type="bibr" rid="B3">Barneby and Grimes 1996</xref>). Figs <xref ref-type="fig" rid="F1">1</xref>, <xref ref-type="fig" rid="F2">2</xref> and <xref ref-type="fig" rid="F4">4</xref>.</p><p><italic><tp:taxon-name><tp:taxon-name-part taxon-name-part-type="genus" reg="Pseudalbizzia">Pseudalbizzia</tp:taxon-name-part></tp:taxon-name></italic> (clade D) is the sister group of the <italic><tp:taxon-name><tp:taxon-name-part taxon-name-part-type="genus" reg="Jupunba">Jupunba</tp:taxon-name-part></tp:taxon-name></italic>-<italic><tp:taxon-name><tp:taxon-name-part taxon-name-part-type="genus" reg="Punjuba">Punjuba</tp:taxon-name-part></tp:taxon-name></italic>-<italic><tp:taxon-name><tp:taxon-name-part taxon-name-part-type="genus" reg="Balizia">Balizia</tp:taxon-name-part></tp:taxon-name></italic>-<italic><tp:taxon-name><tp:taxon-name-part taxon-name-part-type="genus" reg="Hydrochorea">Hydrochorea</tp:taxon-name-part></tp:taxon-name></italic> clade (Fig. <xref ref-type="fig" rid="F3">3</xref>). <italic><tp:taxon-name><tp:taxon-name-part taxon-name-part-type="genus" reg="Jupunba">Jupunba</tp:taxon-name-part></tp:taxon-name></italic> and <italic><tp:taxon-name><tp:taxon-name-part taxon-name-part-type="genus" reg="Punjuba">Punjuba</tp:taxon-name-part></tp:taxon-name></italic> are markedly different morphologically, having spirally twisted dehiscent fruits with a red or ochre endocarp, reminiscent of the fruits of several other genera in tribe Ingeae (e.g., some <italic><tp:taxon-name><tp:taxon-name-part taxon-name-part-type="genus" reg="Pithecellobium">Pithecellobium</tp:taxon-name-part></tp:taxon-name></italic> species, and some species of <italic><tp:taxon-name><tp:taxon-name-part taxon-name-part-type="genus" reg="Archidendron">Archidendron</tp:taxon-name-part></tp:taxon-name></italic> F. Muell. and <italic><tp:taxon-name><tp:taxon-name-part taxon-name-part-type="genus" reg="Cojoba">Cojoba</tp:taxon-name-part></tp:taxon-name></italic> Britton &amp; Rose). The red or red-brown testa of the seeds of <italic><tp:taxon-name><tp:taxon-name-part taxon-name-part-type="genus" reg="Jupunba">Jupunba</tp:taxon-name-part></tp:taxon-name></italic> and <italic><tp:taxon-name><tp:taxon-name-part taxon-name-part-type="genus" reg="Punjuba">Punjuba</tp:taxon-name-part></tp:taxon-name></italic> are very distinctive, and are never black, and the embryo is nearly always aniline-blue due to the presence of delphinidin (an anthocyanidin). <italic><tp:taxon-name><tp:taxon-name-part taxon-name-part-type="genus" reg="Punjuba">Punjuba</tp:taxon-name-part></tp:taxon-name></italic> is furthermore distinguished by its spicate inflorescences, which are not seen in <italic><tp:taxon-name><tp:taxon-name-part taxon-name-part-type="genus" reg="Pseudalbizzia">Pseudalbizzia</tp:taxon-name-part></tp:taxon-name></italic>. <italic><tp:taxon-name><tp:taxon-name-part taxon-name-part-type="genus" reg="Balizia">Balizia</tp:taxon-name-part></tp:taxon-name></italic> has ligneous, indehiscent or tardily dehiscent pods, their seeds being released sometimes only after decay of the valves on the floor of terra firme forest, whereas in <italic><tp:taxon-name><tp:taxon-name-part taxon-name-part-type="genus" reg="Hydrochorea">Hydrochorea</tp:taxon-name-part></tp:taxon-name></italic> the fruits are lomentiform, adapted to dispersal by water. The fruits of <italic><tp:taxon-name><tp:taxon-name-part taxon-name-part-type="genus" reg="Hydrochorea">Hydrochorea</tp:taxon-name-part></tp:taxon-name></italic> recall some species of <italic><tp:taxon-name><tp:taxon-name-part taxon-name-part-type="genus" reg="Pseudalbizzia">Pseudalbizzia</tp:taxon-name-part></tp:taxon-name></italic> adapted to similar riparian habitats. However, the species of <italic><tp:taxon-name><tp:taxon-name-part taxon-name-part-type="genus" reg="Pseudalbizzia">Pseudalbizzia</tp:taxon-name-part></tp:taxon-name></italic> are markedly different in form of inflorescence, leaflet-venation, and shape of the ovary.</p><p>Two species previously placed in <italic><tp:taxon-name><tp:taxon-name-part taxon-name-part-type="genus" reg="Albizia">Albizia</tp:taxon-name-part></tp:taxon-name></italic> from the New World which were not included in our phylogenetic analysis, <italic><tp:taxon-name><tp:taxon-name-part taxon-name-part-type="genus" reg="Albizia">Albizia</tp:taxon-name-part><tp:taxon-name-part taxon-name-part-type="species" reg="carbonaria">carbonaria</tp:taxon-name-part></tp:taxon-name></italic> and <italic><tp:taxon-name><tp:taxon-name-part taxon-name-part-type="genus" reg="Albizia">A.</tp:taxon-name-part><tp:taxon-name-part taxon-name-part-type="species" reg="leonardii">leonardii</tp:taxon-name-part></tp:taxon-name></italic>, have since been shown to be placed outside the New World <italic><tp:taxon-name><tp:taxon-name-part taxon-name-part-type="genus" reg="Albizia">Albizia</tp:taxon-name-part></tp:taxon-name></italic> clade (<xref ref-type="bibr" rid="B23">Ringelberg et al. 2022</xref>; <xref ref-type="bibr" rid="B14">Koenen 2022b</xref>; <xref ref-type="bibr" rid="B30">Terra et al. 2022</xref>). Two other species, also not sampled here, nor by <xref ref-type="bibr" rid="B23">Ringelberg et al. (2022)</xref>, are here tentatively included in <italic><tp:taxon-name><tp:taxon-name-part taxon-name-part-type="genus" reg="Pseudalbizzia">Pseudalbizzia</tp:taxon-name-part></tp:taxon-name></italic>: <italic><tp:taxon-name><tp:taxon-name-part taxon-name-part-type="genus" reg="Albizia">Albizia</tp:taxon-name-part><tp:taxon-name-part taxon-name-part-type="species" reg="barinensis">barinensis</tp:taxon-name-part></tp:taxon-name></italic> L. Cárdenas and <italic><tp:taxon-name><tp:taxon-name-part taxon-name-part-type="genus" reg="Albizia">Albizia</tp:taxon-name-part><tp:taxon-name-part taxon-name-part-type="species" reg="buntingii">buntingii</tp:taxon-name-part></tp:taxon-name></italic> Barneby &amp; J.W. Grimes (see below for discussion about the placement of these species). The genus <italic><tp:taxon-name><tp:taxon-name-part taxon-name-part-type="genus" reg="Pseudalbizzia">Pseudalbizzia</tp:taxon-name-part></tp:taxon-name></italic> was published in the Flora of North America (<xref ref-type="bibr" rid="B5">Britton and Rose 1928</xref>) and included just a single species, <italic><tp:taxon-name><tp:taxon-name-part taxon-name-part-type="genus" reg="Pseudalbizzia">P.</tp:taxon-name-part><tp:taxon-name-part taxon-name-part-type="species" reg="berteroana">berteroana</tp:taxon-name-part></tp:taxon-name></italic>. The original description of <italic><tp:taxon-name><tp:taxon-name-part taxon-name-part-type="genus" reg="Pseudalbizzia">Pseudalbizzia</tp:taxon-name-part></tp:taxon-name></italic> closely matches <italic><tp:taxon-name><tp:taxon-name-part taxon-name-part-type="genus" reg="Albizia">Albizia</tp:taxon-name-part></tp:taxon-name></italic> and no characters distinguishing the two genera were discussed by <xref ref-type="bibr" rid="B5">Britton and Rose (1928)</xref>. The generic name <italic><tp:taxon-name><tp:taxon-name-part taxon-name-part-type="genus" reg="Arthrosamanea">Arthrosamanea</tp:taxon-name-part></tp:taxon-name></italic> was also published by Britton &amp; Rose, again with a single species, <italic><tp:taxon-name><tp:taxon-name-part taxon-name-part-type="genus" reg="Arthrosamanea">A.</tp:taxon-name-part><tp:taxon-name-part taxon-name-part-type="species" reg="pistaciifolia">pistaciifolia</tp:taxon-name-part></tp:taxon-name></italic> (Willd.) Britton &amp; Rose, in an account of the <tp:taxon-name><tp:taxon-name-part taxon-name-part-type="family">Mimosaceae</tp:taxon-name-part></tp:taxon-name> and <tp:taxon-name><tp:taxon-name-part taxon-name-part-type="family">Caesalpiniaceae</tp:taxon-name-part></tp:taxon-name> of Colombia (<xref ref-type="bibr" rid="B4">Britton and Killip 1936</xref>), but again no differences between the genus and <italic><tp:taxon-name><tp:taxon-name-part taxon-name-part-type="genus" reg="Albizia">Albizia</tp:taxon-name-part></tp:taxon-name></italic> or <italic><tp:taxon-name><tp:taxon-name-part taxon-name-part-type="genus" reg="Pseudalbizzia">Pseudalbizzia</tp:taxon-name-part></tp:taxon-name></italic> were mentioned.</p><p><italic><tp:taxon-name><tp:taxon-name-part taxon-name-part-type="genus" reg="Pseudalbizzia">Pseudalbizzia</tp:taxon-name-part></tp:taxon-name></italic> as circumscribed here comprises 17 species and 5 varieties ranging in distribution from northwestern Mexico to northern Argentina and including the Greater Antilles (Figs <xref ref-type="fig" rid="F5">5</xref> and <xref ref-type="fig" rid="F6">6</xref>). Full synonymy, detailed species descriptions, geographical distributions, representative samples of all species and keys for their identification can be found (under the name <italic><tp:taxon-name><tp:taxon-name-part taxon-name-part-type="genus" reg="Albizia">Albizia</tp:taxon-name-part></tp:taxon-name></italic>) in <xref ref-type="bibr" rid="B3">Barneby and Grimes (1996)</xref>, <xref ref-type="bibr" rid="B18">Linares (2005)</xref> and <xref ref-type="bibr" rid="B22">Rico Arce et al. (2008)</xref>. Finally, we propose a new sectional classification of <italic><tp:taxon-name><tp:taxon-name-part taxon-name-part-type="genus" reg="Pseudalbizzia">Pseudalbizzia</tp:taxon-name-part></tp:taxon-name></italic> to account for the non-monophyly of the series of <xref ref-type="bibr" rid="B3">Barneby and Grimes (1996)</xref>, based on the phylogenies (Figs <xref ref-type="fig" rid="F3">3</xref> and <xref ref-type="fig" rid="F4">4</xref>) which sampled nearly all species. A key to the sections is provided.</p><fig id="F5" position="float" orientation="portrait"><object-id xmlns:xlink="http://www.w3.org/1999/xlink" content-type="doi" xlink:type="simple">10.3897/phytokeys.205.76821.figure5</object-id><object-id xmlns:xlink="http://www.w3.org/1999/xlink" content-type="arpha" xlink:type="simple">0DBD3A63-684E-51D0-B5A1-694438107EAB</object-id><label>Figure 5.</label><caption><p>Distribution map of <italic><tp:taxon-name><tp:taxon-name-part taxon-name-part-type="genus" reg="Pseudalbizzia">Pseudalbizzia</tp:taxon-name-part></tp:taxon-name></italic> sections <italic><tp:taxon-name><tp:taxon-name-part taxon-name-part-type="genus" reg="Paniculata">Paniculata</tp:taxon-name-part></tp:taxon-name></italic>, <italic><tp:taxon-name><tp:taxon-name-part taxon-name-part-type="genus" reg="Pseudalbizzia">Pseudalbizzia</tp:taxon-name-part></tp:taxon-name></italic>, <italic><tp:taxon-name><tp:taxon-name-part taxon-name-part-type="genus" reg="Uninervia">Uninervia</tp:taxon-name-part></tp:taxon-name></italic> and <italic><tp:taxon-name><tp:taxon-name-part taxon-name-part-type="genus" reg="Pseudalbizzia">Pseudalbizzia</tp:taxon-name-part><tp:taxon-name-part taxon-name-part-type="species" reg="buntingii">buntingii</tp:taxon-name-part></tp:taxon-name></italic> (incertae sedis), as per the legend.</p></caption><graphic xmlns:xlink="http://www.w3.org/1999/xlink" xlink:href="phytokeys-205-371_article-76821__-g005.jpg" position="float" orientation="portrait" xlink:type="simple" id="oo_733466.jpg"><uri content-type="original_file" xlink:type="simple">https://binary.pensoft.net/fig/733466</uri></graphic></fig><fig id="F6" position="float" orientation="portrait"><object-id xmlns:xlink="http://www.w3.org/1999/xlink" content-type="doi" xlink:type="simple">10.3897/phytokeys.205.76821.figure6</object-id><object-id xmlns:xlink="http://www.w3.org/1999/xlink" content-type="arpha" xlink:type="simple">E1EE1B00-5C0B-57E0-9A1A-5143514C8C5E</object-id><label>Figure 6.</label><caption><p>Distribution map of <italic><tp:taxon-name><tp:taxon-name-part taxon-name-part-type="genus" reg="Pseudalbizzia">Pseudalbizzia</tp:taxon-name-part></tp:taxon-name></italic> sections <italic><tp:taxon-name><tp:taxon-name-part taxon-name-part-type="genus" reg="Arthrosamanea">Arthrosamanea</tp:taxon-name-part></tp:taxon-name></italic> and <italic><tp:taxon-name><tp:taxon-name-part taxon-name-part-type="genus" reg="Pterocarpa">Pterocarpa</tp:taxon-name-part></tp:taxon-name></italic>, as per the legend.</p></caption><graphic xmlns:xlink="http://www.w3.org/1999/xlink" xlink:href="phytokeys-205-371_article-76821__-g006.jpg" position="float" orientation="portrait" xlink:type="simple" id="oo_733467.jpg"><uri content-type="original_file" xlink:type="simple">https://binary.pensoft.net/fig/733467</uri></graphic></fig></tp:treatment-sec><tp:treatment-sec><!--Section generated to contain objects referenced in tp:taxon-treatment.--><fig id="F1" position="float" orientation="portrait"><object-id xmlns:xlink="http://www.w3.org/1999/xlink" content-type="doi" xlink:type="simple">10.3897/phytokeys.205.76821.figure1</object-id><object-id xmlns:xlink="http://www.w3.org/1999/xlink" content-type="arpha" xlink:type="simple">E71C155E-E0D8-5F36-84CE-7D5E824D876D</object-id><label>Figure 1.</label><caption><p>Morphology of <italic><tp:taxon-name><tp:taxon-name-part taxon-name-part-type="genus" reg="Albizia">Albizia</tp:taxon-name-part></tp:taxon-name></italic> s.l. showing selected members of the genera <italic><tp:taxon-name><tp:taxon-name-part taxon-name-part-type="genus" reg="Albizia">Albizia</tp:taxon-name-part></tp:taxon-name></italic> and <italic><tp:taxon-name><tp:taxon-name-part taxon-name-part-type="genus" reg="Pseudalbizzia">Pseudalbizzia</tp:taxon-name-part></tp:taxon-name></italic><bold>a–c</bold><italic><tp:taxon-name><tp:taxon-name-part taxon-name-part-type="genus" reg="Albizia">Albizia</tp:taxon-name-part><tp:taxon-name-part taxon-name-part-type="species" reg="ferruginea">ferruginea</tp:taxon-name-part></tp:taxon-name></italic> (Guill. &amp; Perr.) Benth. in Congo <bold>a</bold> detail of leaf rachis and gland between terminal pinnae <bold>b</bold> detail of leaflets of a terminal pinna <bold>c</bold> seed and funiculus attached to the valve <bold>d</bold><italic><tp:taxon-name><tp:taxon-name-part taxon-name-part-type="genus" reg="Albizia">Albizia</tp:taxon-name-part><tp:taxon-name-part taxon-name-part-type="species" reg="glaberrima">glaberrima</tp:taxon-name-part></tp:taxon-name></italic> (Schumach. &amp; Thonn.) Benth. in Malawi, detail of inflorescence <bold>e</bold><italic><tp:taxon-name><tp:taxon-name-part taxon-name-part-type="genus" reg="Albizia">Albizia</tp:taxon-name-part><tp:taxon-name-part taxon-name-part-type="species" reg="anthelmintica">anthelmintica</tp:taxon-name-part></tp:taxon-name></italic> Brongn. in Malawi, habit <bold>f</bold><italic><tp:taxon-name><tp:taxon-name-part taxon-name-part-type="genus" reg="Albizia">Albizia</tp:taxon-name-part><tp:taxon-name-part taxon-name-part-type="species" reg="adianthifolia">adianthifolia</tp:taxon-name-part></tp:taxon-name></italic> (Schumach.) W. Wight in Congo, habit <bold>g</bold><italic><tp:taxon-name><tp:taxon-name-part taxon-name-part-type="genus" reg="Albizia">Albizia</tp:taxon-name-part><tp:taxon-name-part taxon-name-part-type="species" reg="glaberrima">glaberrima</tp:taxon-name-part></tp:taxon-name></italic> in Malawi, branches and inflorescences <bold>h</bold><italic><tp:taxon-name><tp:taxon-name-part taxon-name-part-type="genus" reg="Albizia">Albizia</tp:taxon-name-part><tp:taxon-name-part taxon-name-part-type="species" reg="chinensis">chinensis</tp:taxon-name-part></tp:taxon-name></italic> (Osbeck) Merr. in Thailand, inflorescences <bold>i</bold><italic><tp:taxon-name><tp:taxon-name-part taxon-name-part-type="genus" reg="Albizia">Albizia</tp:taxon-name-part><tp:taxon-name-part taxon-name-part-type="species" reg="odoratissima">odoratissima</tp:taxon-name-part></tp:taxon-name></italic> (L. f.) Benth. in Thailand, fruits <bold>j</bold><italic><tp:taxon-name><tp:taxon-name-part taxon-name-part-type="genus" reg="Albizia">Albizia</tp:taxon-name-part><tp:taxon-name-part taxon-name-part-type="species" reg="procera">procera</tp:taxon-name-part></tp:taxon-name></italic> (Roxb.) Benth. in Thailand, fruits <bold>k</bold><italic><tp:taxon-name><tp:taxon-name-part taxon-name-part-type="genus" reg="Albizia">Albizia</tp:taxon-name-part><tp:taxon-name-part taxon-name-part-type="species" reg="splendens">splendens</tp:taxon-name-part></tp:taxon-name></italic> Miq. in Thailand, woody fruit <bold>l</bold><tp:taxon-name><tp:taxon-name-part taxon-name-part-type="genus" reg="Pseudalbizzia">Pseudalbizzia</tp:taxon-name-part><tp:taxon-name-part taxon-name-part-type="species" reg="multiflora">multiflora</tp:taxon-name-part><tp:taxon-name-part taxon-name-part-type="infraspecific-rank">var.</tp:taxon-name-part><tp:taxon-name-part taxon-name-part-type="variety" reg="multiflora">multiflora</tp:taxon-name-part></tp:taxon-name> in Ecuador, woody fruit <bold>m, n</bold><italic><tp:taxon-name><tp:taxon-name-part taxon-name-part-type="genus" reg="Pseudalbizzia">Pseudalbizzia</tp:taxon-name-part><tp:taxon-name-part taxon-name-part-type="species" reg="pistaciifolia">pistaciifolia</tp:taxon-name-part></tp:taxon-name></italic> (Willd.) E.J.M Koenen &amp; Duno in Ecuador <bold>m</bold> habit <bold>n</bold> woody fruit. Photos: <bold>a, b</bold> David J. Harris / With permission from RBG Edinburgh <bold>c</bold> Claude Boucher Chisale <bold>d–f</bold> Günter Baumann <bold>g</bold> Jos Stevens <bold>h</bold> Natcha Sutjaritjai <bold>i–k</bold> Prateep Panyadee <bold>l–n</bold> Xavier Cornejo.</p></caption><graphic xmlns:xlink="http://www.w3.org/1999/xlink" xlink:href="phytokeys-205-371_article-76821__-g001.jpg" position="float" orientation="portrait" xlink:type="simple" id="oo_733461.jpg"><uri content-type="original_file" xlink:type="simple">https://binary.pensoft.net/fig/733461</uri></graphic></fig><fig id="F2" position="float" orientation="portrait"><object-id xmlns:xlink="http://www.w3.org/1999/xlink" content-type="doi" xlink:type="simple">10.3897/phytokeys.205.76821.figure2</object-id><object-id xmlns:xlink="http://www.w3.org/1999/xlink" content-type="arpha" xlink:type="simple">4B8785B9-4474-58A6-91A9-A77C11D00C1C</object-id><label>Figure 2.</label><caption><p>Habit, flower and fruit variation in the genus <italic><tp:taxon-name><tp:taxon-name-part taxon-name-part-type="genus" reg="Pseudalbizzia">Pseudalbizzia</tp:taxon-name-part></tp:taxon-name></italic><bold>a</bold><italic><tp:taxon-name><tp:taxon-name-part taxon-name-part-type="genus" reg="Pseudalbizzia">P.</tp:taxon-name-part><tp:taxon-name-part taxon-name-part-type="species" reg="adinocephala">adinocephala</tp:taxon-name-part></tp:taxon-name></italic> pods (<italic>Hughes 1913</italic>) <bold>b</bold><italic><tp:taxon-name><tp:taxon-name-part taxon-name-part-type="genus" reg="Pseudalbizzia">P.</tp:taxon-name-part><tp:taxon-name-part taxon-name-part-type="species" reg="coripatensis">coripatensis</tp:taxon-name-part></tp:taxon-name></italic> inflorescence (<italic>Hughes 2433</italic>) <bold>c</bold><italic><tp:taxon-name><tp:taxon-name-part taxon-name-part-type="genus" reg="Pseudalbizzia">P.</tp:taxon-name-part><tp:taxon-name-part taxon-name-part-type="species" reg="coripatensis">coripatensis</tp:taxon-name-part></tp:taxon-name></italic> pods (<italic>Hughes 2433</italic>) <bold>d</bold><italic><tp:taxon-name><tp:taxon-name-part taxon-name-part-type="genus" reg="Pseudalbizzia">P.</tp:taxon-name-part><tp:taxon-name-part taxon-name-part-type="species" reg="inundata">inundata</tp:taxon-name-part></tp:taxon-name></italic> pods (<italic>JRI Wood 26530</italic>) <bold>e</bold><italic><tp:taxon-name><tp:taxon-name-part taxon-name-part-type="genus" reg="Pseudalbizzia">P.</tp:taxon-name-part><tp:taxon-name-part taxon-name-part-type="species" reg="multiflora">multiflora</tp:taxon-name-part></tp:taxon-name></italic> habit (<italic>Hughes 2214</italic>) <bold>f</bold><italic><tp:taxon-name><tp:taxon-name-part taxon-name-part-type="genus" reg="Pseudalbizzia">P.</tp:taxon-name-part><tp:taxon-name-part taxon-name-part-type="species" reg="multiflora">multiflora</tp:taxon-name-part></tp:taxon-name></italic> leaves and pods (<italic>Hughes 2214</italic>) <bold>g</bold><italic><tp:taxon-name><tp:taxon-name-part taxon-name-part-type="genus" reg="Pseudalbizzia">P.</tp:taxon-name-part><tp:taxon-name-part taxon-name-part-type="species" reg="pistaciifolia">pistaciifolia</tp:taxon-name-part></tp:taxon-name></italic> leaves and inflorescence (<italic>Cornejo 8426, GUAY</italic>) <bold>h</bold><italic><tp:taxon-name><tp:taxon-name-part taxon-name-part-type="genus" reg="Pseudalbizzia">P.</tp:taxon-name-part><tp:taxon-name-part taxon-name-part-type="species" reg="niopoides">niopoides</tp:taxon-name-part></tp:taxon-name></italic> habit (<italic>Hughes 419</italic>) <bold>i</bold><italic><tp:taxon-name><tp:taxon-name-part taxon-name-part-type="genus" reg="Pseudalbizzia">P.</tp:taxon-name-part><tp:taxon-name-part taxon-name-part-type="species" reg="niopoides">niopoides</tp:taxon-name-part></tp:taxon-name></italic> pods (<italic>Rivera 2245</italic>) <bold>j</bold><italic><tp:taxon-name><tp:taxon-name-part taxon-name-part-type="genus" reg="Pseudalbizzia">P.</tp:taxon-name-part><tp:taxon-name-part taxon-name-part-type="species" reg="polycephala">polycephala</tp:taxon-name-part></tp:taxon-name></italic> inflorescence (<italic>de Queiroz 15515</italic>) <bold>k</bold><italic><tp:taxon-name><tp:taxon-name-part taxon-name-part-type="genus" reg="Pseudalbizzia">P.</tp:taxon-name-part><tp:taxon-name-part taxon-name-part-type="species" reg="tomentosa">tomentosa</tp:taxon-name-part></tp:taxon-name></italic> inflorescence (<italic>Hughes 1143</italic>) <bold>l</bold><italic><tp:taxon-name><tp:taxon-name-part taxon-name-part-type="genus" reg="Pseudalbizzia">P.</tp:taxon-name-part><tp:taxon-name-part taxon-name-part-type="species" reg="sinaloensis">sinaloensis</tp:taxon-name-part></tp:taxon-name></italic> pods (<italic>Hughes 1576</italic>) <bold>m</bold><italic><tp:taxon-name><tp:taxon-name-part taxon-name-part-type="genus" reg="Pseudalbizzia">P.</tp:taxon-name-part><tp:taxon-name-part taxon-name-part-type="species" reg="tomentosa">tomentosa</tp:taxon-name-part></tp:taxon-name></italic> habit (<italic>Hughes 1335</italic>) <bold>n</bold><italic><tp:taxon-name><tp:taxon-name-part taxon-name-part-type="genus" reg="Pseudalbizzia">P.</tp:taxon-name-part><tp:taxon-name-part taxon-name-part-type="species" reg="tomentosa">tomentosa</tp:taxon-name-part></tp:taxon-name></italic> pods (<italic>Hughes 1307</italic>). All photos by Colin Hughes except <bold>g</bold>, Xavier Cornejo.</p></caption><graphic xmlns:xlink="http://www.w3.org/1999/xlink" xlink:href="phytokeys-205-371_article-76821__-g002.jpg" position="float" orientation="portrait" xlink:type="simple" id="oo_733462.jpg"><uri content-type="original_file" xlink:type="simple">https://binary.pensoft.net/fig/733462</uri></graphic></fig><fig id="F4" position="float" orientation="portrait"><object-id xmlns:xlink="http://www.w3.org/1999/xlink" content-type="doi" xlink:type="simple">10.3897/phytokeys.205.76821.figure4</object-id><object-id xmlns:xlink="http://www.w3.org/1999/xlink" content-type="arpha" xlink:type="simple">D2C0F32A-25CE-5C1A-B5FD-B6D28A4B5A30</object-id><label>Figure 4.</label><caption><p>Phylogeny of the <tp:taxon-name><tp:taxon-name-part taxon-name-part-type="genus" reg="Jupunba">Jupunba</tp:taxon-name-part></tp:taxon-name> clade redrawn from an ASTRAL species tree analysis by <xref ref-type="bibr" rid="B26">Soares et al. (2022)</xref> that utilizes data from <xref ref-type="bibr" rid="B23">Ringelberg et al. (2022)</xref> showing the evolutionary transitions from ancestrally papery, plano-compressed fruits to septate indehiscent fruits and subsequently to lomentiform hydrochorous fruits associated with species growing in seasonally inundated habitats in <italic><tp:taxon-name><tp:taxon-name-part taxon-name-part-type="genus" reg="Pseudalbizzia">Pseudalbizzia</tp:taxon-name-part></tp:taxon-name></italic> and similar parallel transitions in <italic><tp:taxon-name><tp:taxon-name-part taxon-name-part-type="genus" reg="Balizia">Balizia</tp:taxon-name-part></tp:taxon-name></italic> and <italic><tp:taxon-name><tp:taxon-name-part taxon-name-part-type="genus" reg="Hydrochorea">Hydrochorea</tp:taxon-name-part></tp:taxon-name></italic>. Photos of <italic><tp:taxon-name><tp:taxon-name-part taxon-name-part-type="genus" reg="Pseudalbizzia">Pseudalbizzia</tp:taxon-name-part><tp:taxon-name-part taxon-name-part-type="species" reg="inundata">inundata</tp:taxon-name-part></tp:taxon-name></italic>, <italic><tp:taxon-name><tp:taxon-name-part taxon-name-part-type="genus" reg="Pseudalbizzia">P.</tp:taxon-name-part><tp:taxon-name-part taxon-name-part-type="species" reg="multiflora">multiflora</tp:taxon-name-part></tp:taxon-name></italic>, <italic><tp:taxon-name><tp:taxon-name-part taxon-name-part-type="genus" reg="Pseudalbizzia">P.</tp:taxon-name-part><tp:taxon-name-part taxon-name-part-type="species" reg="niopoides">niopoides</tp:taxon-name-part></tp:taxon-name><tp:taxon-name><tp:taxon-name-part taxon-name-part-type="genus" reg="Pseudalbizzia">P.</tp:taxon-name-part><tp:taxon-name-part taxon-name-part-type="species" reg="tomentosa">tomentosa</tp:taxon-name-part></tp:taxon-name></italic> and <italic><tp:taxon-name><tp:taxon-name-part taxon-name-part-type="genus" reg="Balizia">Balizia</tp:taxon-name-part><tp:taxon-name-part taxon-name-part-type="species" reg="pedicellaris">pedicellaris</tp:taxon-name-part></tp:taxon-name></italic>, by Colin Hughes, of <italic><tp:taxon-name><tp:taxon-name-part taxon-name-part-type="genus" reg="Hydrochorea">Hydrochorea</tp:taxon-name-part><tp:taxon-name-part taxon-name-part-type="species" reg="marginata">marginata</tp:taxon-name-part></tp:taxon-name></italic>, <italic><tp:taxon-name><tp:taxon-name-part taxon-name-part-type="genus" reg="Jupunba">Jupunba</tp:taxon-name-part><tp:taxon-name-part taxon-name-part-type="species" reg="barbouriana">barbouriana</tp:taxon-name-part></tp:taxon-name></italic> and <italic><tp:taxon-name><tp:taxon-name-part taxon-name-part-type="genus" reg="Jupunba">J.</tp:taxon-name-part><tp:taxon-name-part taxon-name-part-type="species" reg="leucophylla">leucophylla</tp:taxon-name-part></tp:taxon-name></italic>, by Erik Koenen.</p></caption><graphic xmlns:xlink="http://www.w3.org/1999/xlink" xlink:href="phytokeys-205-371_article-76821__-g004.jpg" position="float" orientation="portrait" xlink:type="simple" id="oo_733465.jpg"><uri content-type="original_file" xlink:type="simple">https://binary.pensoft.net/fig/733465</uri></graphic></fig><fig id="F3" position="float" orientation="portrait"><object-id xmlns:xlink="http://www.w3.org/1999/xlink" content-type="doi" xlink:type="simple">10.3897/phytokeys.205.76821.figure3</object-id><object-id xmlns:xlink="http://www.w3.org/1999/xlink" content-type="arpha" xlink:type="simple">A8DC457E-36C4-537A-ABB4-0CEC5CEAAF90</object-id><label>Figure 3.</label><caption><p>Phylogeny of the ingoid clade (sensu <xref ref-type="bibr" rid="B15">Koenen et al. 2020</xref>), i.e., the traditionally recognized tribes Ingeae + Acaciaeae (excl. <italic><tp:taxon-name><tp:taxon-name-part taxon-name-part-type="genus" reg="Vachellia">Vachellia</tp:taxon-name-part></tp:taxon-name></italic>). Phylogram derived from Bayesian analysis in MrBayes of the combined ETS and ITS data for <italic><tp:taxon-name><tp:taxon-name-part taxon-name-part-type="genus" reg="Albizia">Albizia</tp:taxon-name-part></tp:taxon-name></italic> and related genera. Main clades are labeled <bold>A–F</bold> (see text). Posterior support values are indicated above branches.</p></caption><graphic xmlns:xlink="http://www.w3.org/1999/xlink" xlink:href="phytokeys-205-371_article-76821__-g003.jpg" position="float" orientation="portrait" xlink:type="simple" id="oo_733463.jpg"><uri content-type="original_file" xlink:type="simple">https://binary.pensoft.net/fig/733463</uri></graphic></fig></tp:treatment-sec><ref-list><ref id="B3"><mixed-citation xmlns:xlink="http://www.w3.org/1999/xlink" xlink:type="simple"><person-group><name name-style="western"><surname>Barneby</surname><given-names>RC</given-names></name><name name-style="western"><surname>Grimes</surname><given-names>JW</given-names></name></person-group> (<year>1996</year>) <article-title>Silk tree, Guanacaste, Monkey’s earring: A generic system for the synandrous Mimoseae of the Americas. Part I. <italic><tp:taxon-name><tp:taxon-name-part taxon-name-part-type="genus">Abarema</tp:taxon-name-part></tp:taxon-name></italic>, <italic><tp:taxon-name><tp:taxon-name-part taxon-name-part-type="genus">Albizia</tp:taxon-name-part></tp:taxon-name></italic> and allies.</article-title><source>Memoirs of the New York Botanical Garden</source><volume>74</volume>: <fpage>1</fpage>–<lpage>292</lpage>.</mixed-citation></ref><ref id="B26"><mixed-citation xmlns:xlink="http://www.w3.org/1999/xlink" xlink:type="simple"><person-group><name name-style="western"><surname>Soares</surname><given-names>MVB</given-names></name><name name-style="western"><surname>Koenen</surname><given-names>EJM</given-names></name><name name-style="western"><surname>Iganci</surname><given-names>JRV</given-names></name><name name-style="western"><surname>Morim</surname><given-names>MP</given-names></name></person-group> (<year>2022</year>) <article-title>A new generic circumscription of <italic><tp:taxon-name><tp:taxon-name-part taxon-name-part-type="genus">Hydrochorea</tp:taxon-name-part></tp:taxon-name></italic> (<tp:taxon-name><tp:taxon-name-part taxon-name-part-type="family">Leguminosae</tp:taxon-name-part></tp:taxon-name>, <tp:taxon-name><tp:taxon-name-part taxon-name-part-type="subfamily">Caesalpinioideae</tp:taxon-name-part></tp:taxon-name>, mimosoid clade) with an amphi-Atlantic distribution.</article-title> In: <person-group><name name-style="western"><surname>Hughes</surname><given-names>CE</given-names></name><name name-style="western"><surname>de Queiroz</surname><given-names>LP</given-names></name><name name-style="western"><surname>Lewis</surname><given-names>GP</given-names></name></person-group> (<role>Eds</role>) <issue-title>Advances in Legume Systematics 14. Classification of Caesalpinioideae Part 1: New generic delimitations.</issue-title><source>PhytoKeys</source><volume>205</volume>: <fpage>401</fpage>–<lpage>438</lpage>. <ext-link xlink:type="simple" ext-link-type="doi" xlink:href="10.3897/phytokeys.205.82775">https://doi.org/10.3897/phytokeys.205.82775</ext-link></mixed-citation></ref><ref id="B23"><mixed-citation xmlns:xlink="http://www.w3.org/1999/xlink" xlink:type="simple"><person-group><name name-style="western"><surname>Ringelberg</surname><given-names>JJ</given-names></name><name name-style="western"><surname>Koenen</surname><given-names>EJM</given-names></name><name name-style="western"><surname>Iganci</surname><given-names>JR</given-names></name><name name-style="western"><surname>de Queiroz</surname><given-names>LP</given-names></name><name name-style="western"><surname>Murphy</surname><given-names>DJ</given-names></name><name name-style="western"><surname>Gaudeul</surname><given-names>M</given-names></name><name name-style="western"><surname>Bruneau</surname><given-names>A</given-names></name><name name-style="western"><surname>Luckow</surname><given-names>M</given-names></name><name name-style="western"><surname>Lewis</surname><given-names>GP</given-names></name><name name-style="western"><surname>Hughes</surname><given-names>CE</given-names></name></person-group> (<year>2022</year>) <article-title>Phylogenomic analysis of 997 nuclear genes reveals the need for extensive generic re-delimitation in <tp:taxon-name><tp:taxon-name-part taxon-name-part-type="subfamily">Caesalpinioideae</tp:taxon-name-part></tp:taxon-name> (<tp:taxon-name><tp:taxon-name-part taxon-name-part-type="family">Leguminosae</tp:taxon-name-part></tp:taxon-name>).</article-title> In: <person-group><name name-style="western"><surname>Hughes</surname><given-names>CE</given-names></name><name name-style="western"><surname>de Queiroz</surname><given-names>LP</given-names></name><name name-style="western"><surname>Lewis</surname><given-names>GP</given-names></name></person-group> (<role>Eds</role>) <issue-title>Advances in Legume Systematics 14. Classification of Caesalpinioideae Part 1: New generic delimitations.</issue-title><source>PhytoKeys</source><volume>205</volume>: <fpage>3</fpage>–<lpage>58</lpage>. <ext-link xlink:type="simple" ext-link-type="doi" xlink:href="10.3897/phytokeys.205.85866">https://doi.org/10.3897/phytokeys.205.85866</ext-link></mixed-citation></ref><ref id="B15"><mixed-citation xmlns:xlink="http://www.w3.org/1999/xlink" xlink:type="simple"><person-group><name name-style="western"><surname>Koenen</surname><given-names>EJM</given-names></name><name name-style="western"><surname>Kidner</surname><given-names>C</given-names></name><name name-style="western"><surname>de Souza</surname><given-names>E</given-names></name><name name-style="western"><surname>Simon</surname><given-names>MF</given-names></name><name name-style="western"><surname>Iganci</surname><given-names>JR</given-names></name><name name-style="western"><surname>Nicholls</surname><given-names>JA</given-names></name><name name-style="western"><surname>Brown</surname><given-names>GK</given-names></name><name name-style="western"><surname>Queiroz</surname><given-names>LP de</given-names></name><name name-style="western"><surname>Luckow</surname><given-names>M</given-names></name><name name-style="western"><surname>Lewis</surname><given-names>GP</given-names></name><name name-style="western"><surname>Pennington</surname><given-names>T</given-names></name><name name-style="western"><surname>Hughes</surname><given-names>CE</given-names></name></person-group> (<year>2020</year>) <article-title>Hybrid capture of 964 nuclear genes resolves evolutionary relationships in the mimosoid legumes and reveals the polytomous origins of a large pantropical radiation.</article-title><source>American Journal of Botany</source><volume>107</volume>(<issue>12</issue>): <fpage>1710</fpage>–<lpage>1735</lpage>. <ext-link xlink:type="simple" ext-link-type="doi" xlink:href="10.1002/ajb2.1568">https://doi.org/10.1002/ajb2.1568</ext-link></mixed-citation></ref><ref id="B14"><mixed-citation xmlns:xlink="http://www.w3.org/1999/xlink" xlink:type="simple"><person-group><name name-style="western"><surname>Koenen</surname><given-names>EJM</given-names></name></person-group> (<year>2022b</year>) <article-title><italic><tp:taxon-name><tp:taxon-name-part taxon-name-part-type="genus">Osodendron</tp:taxon-name-part></tp:taxon-name></italic> gen. nov. (<tp:taxon-name><tp:taxon-name-part taxon-name-part-type="family">Leguminosae</tp:taxon-name-part></tp:taxon-name>, <tp:taxon-name><tp:taxon-name-part taxon-name-part-type="subfamily">Caesalpinioideae</tp:taxon-name-part></tp:taxon-name>), a new genus of mimosoid legumes of tropical Africa.</article-title> In: <person-group><name name-style="western"><surname>Hughes</surname><given-names>CE</given-names></name><name name-style="western"><surname>de Queiroz</surname><given-names>LP</given-names></name><name name-style="western"><surname>Lewis</surname><given-names>GP</given-names></name></person-group> (<role>Eds</role>) <issue-title>Advances in Legume Systematics 14. Classification of Caesalpinioideae Part 1: New generic delimitations.</issue-title><source>PhytoKeys</source><volume>205</volume>: <fpage>453</fpage>–<lpage>470</lpage>. <ext-link xlink:type="simple" ext-link-type="doi" xlink:href="10.3897/phytokeys.205.82821">https://doi.org/10.3897/phytokeys.205.82821</ext-link></mixed-citation></ref><ref id="B30"><mixed-citation xmlns:xlink="http://www.w3.org/1999/xlink" xlink:type="simple"><person-group><name name-style="western"><surname>Terra</surname><given-names>V</given-names></name><name name-style="western"><surname>Ringelberg</surname><given-names>JJ</given-names></name><name name-style="western"><surname>Maslin</surname><given-names>B</given-names></name><name name-style="western"><surname>Koenen</surname><given-names>EJM</given-names></name><name name-style="western"><surname>Ebinger</surname><given-names>J</given-names></name><name name-style="western"><surname>Seigler</surname><given-names>D</given-names></name><name name-style="western"><surname>Hughes</surname><given-names>CE</given-names></name></person-group> (<year>2022</year>) <article-title>Dilemmas in generic delimitation of <tp:taxon-name><tp:taxon-name-part taxon-name-part-type="genus">Senegalia</tp:taxon-name-part></tp:taxon-name> and allies (<tp:taxon-name><tp:taxon-name-part taxon-name-part-type="subfamily">Caesalpinioideae</tp:taxon-name-part></tp:taxon-name>, mimosoid clade): how to reconcile phylogenomic evidence with morphology and taxonomy?</article-title> In: <person-group><name name-style="western"><surname>Hughes</surname><given-names>CE</given-names></name><name name-style="western"><surname>de Queiroz</surname><given-names>LP</given-names></name><name name-style="western"><surname>Lewis</surname><given-names>GP</given-names></name></person-group> (<role>Eds</role>) <issue-title>Advances in Legume Systematics 14. Classification of Caesalpinioideae Part 1: New generic delimitations.</issue-title><source>PhytoKeys</source><volume>205</volume>: <fpage>261</fpage>–<lpage>278</lpage>. <ext-link xlink:type="simple" ext-link-type="doi" xlink:href="10.3897/phytokeys.205.79378">https://doi.org/10.3897/phytokeys.205.79378</ext-link></mixed-citation></ref><ref id="B5"><mixed-citation xmlns:xlink="http://www.w3.org/1999/xlink" xlink:type="simple"><person-group><name name-style="western"><surname>Britton</surname><given-names>NL</given-names></name><name name-style="western"><surname>Rose</surname><given-names>JN</given-names></name></person-group> (<year>1928</year>) <article-title>North American Flora. Part I. (<tp:taxon-name><tp:taxon-name-part taxon-name-part-type="order">Rosales</tp:taxon-name-part></tp:taxon-name>). <tp:taxon-name><tp:taxon-name-part taxon-name-part-type="family">Mimosaceae</tp:taxon-name-part></tp:taxon-name>.</article-title><volume>23</volume>: <fpage>1</fpage>–<lpage>194</lpage>.</mixed-citation></ref><ref id="B4"><mixed-citation xmlns:xlink="http://www.w3.org/1999/xlink" xlink:type="simple"><person-group><name name-style="western"><surname>Britton</surname><given-names>NL</given-names></name><name name-style="western"><surname>Killip</surname><given-names>EP</given-names></name></person-group> (<year>1936</year>) <article-title>Mimosaceæ and Caesalpiniaceæ of Colombia.</article-title><source>Annals of the New York Academy of Sciences</source><volume>35</volume>: <fpage>101</fpage>–<lpage>228</lpage>. <ext-link xlink:type="simple" ext-link-type="doi" xlink:href="10.1111/j.1749-6632.1933.tb55366.x">https://doi.org/10.1111/j.1749-6632.1933.tb55366.x</ext-link></mixed-citation></ref><ref id="B18"><mixed-citation xmlns:xlink="http://www.w3.org/1999/xlink" xlink:type="simple"><person-group><name name-style="western"><surname>Linares</surname><given-names>L</given-names></name></person-group> (<year>2005</year>) <article-title>Especie nueva de <italic><tp:taxon-name><tp:taxon-name-part taxon-name-part-type="genus">Albizia</tp:taxon-name-part></tp:taxon-name></italic> (<tp:taxon-name><tp:taxon-name-part taxon-name-part-type="family">Leguminosae</tp:taxon-name-part></tp:taxon-name>: <tp:taxon-name><tp:taxon-name-part taxon-name-part-type="subfamily">Mimosoideae</tp:taxon-name-part></tp:taxon-name>) de Centroamérica.</article-title><source>Revista Mexicana de Biodiversidad</source><volume>76</volume>: <fpage>7</fpage>–<lpage>10</lpage>. <ext-link xlink:type="simple" ext-link-type="doi" xlink:href="10.22201/ib.20078706e.2005.001.361">https://doi.org/10.22201/ib.20078706e.2005.001.361</ext-link></mixed-citation></ref><ref id="B22"><mixed-citation xmlns:xlink="http://www.w3.org/1999/xlink" xlink:type="simple"><person-group><name name-style="western"><surname>Rico Arce</surname><given-names>ML</given-names></name><name name-style="western"><surname>Gale</surname><given-names>SL</given-names></name><name name-style="western"><surname>Maxted</surname><given-names>N</given-names></name></person-group> (<year>2008</year>) <article-title>A taxonomic study of <italic><tp:taxon-name><tp:taxon-name-part taxon-name-part-type="genus">Albizia</tp:taxon-name-part></tp:taxon-name></italic> (<tp:taxon-name><tp:taxon-name-part taxon-name-part-type="family">Leguminosae</tp:taxon-name-part></tp:taxon-name>: <tp:taxon-name><tp:taxon-name-part taxon-name-part-type="subfamily">Mimosoideae</tp:taxon-name-part></tp:taxon-name>: Ingeae) in Mexico and Central America.</article-title><source>Anales del Jardin Botanico de Madrid</source><volume>65</volume>: <fpage>255</fpage>–<lpage>305</lpage>. <ext-link xlink:type="simple" ext-link-type="doi" xlink:href="10.3989/ajbm.2008.v65.i2.294">https://doi.org/10.3989/ajbm.2008.v65.i2.294</ext-link></mixed-citation></ref></ref-list></tp:taxon-treatment>
