# Supplementary material for: Re-establishment of the genus Pseudalbizzia (Leguminosae, Caesalpinioideae, mimosoid clade): the New World species formerly placed in Albizia
Source: PhytoKeys. 2022 Aug 22;205:371–400. doi: 10.3897/phytokeys.205.76821 (PMC9849009; doi:10.3897/phytokeys.205.76821)
Supplement: XML Treatment for Pseudalbizzia sect. Paniculatae [file phytokeys.205.76821-treatment2.xml]

<!DOCTYPE tp:taxon-treatment
  PUBLIC "-//TaxonX//DTD Taxonomic Treatment Publishing DTD v0 20100105//EN" "tax-treatment-NSO.dtd">
<tp:taxon-treatment xmlns:tp="http://www.plazi.org/taxpub"><tp:treatment-meta><kwd-group><label>Taxon classification</label><kwd>
                <named-content content-type="kingdom">Plantae</named-content>
              </kwd><kwd>
                <named-content content-type="order">Fabales</named-content>
              </kwd><kwd>
                <named-content content-type="family">Fabaceae</named-content>
              </kwd></kwd-group><mixed-citation publication-type="journal"><person-group><name><surname>Aviles Peraza</surname><given-names>Gabriela</given-names></name><name><surname>Koenen</surname><given-names>Erik J. M.</given-names></name><name><surname>Riina</surname><given-names>Ricarda</given-names></name><name><surname>Hughes</surname><given-names>Colin E.</given-names></name><name><surname>Ringelberg</surname><given-names>Jens J.</given-names></name><name><surname>Carnevali Fernández-Concha</surname><given-names>German</given-names></name><name><surname>Ramírez Morillo</surname><given-names>Ivón Mercedes</given-names></name><name><surname>Can Itza</surname><given-names>Lilia Lorena</given-names></name><name><surname>Tamayo-Cen</surname><given-names>Ivan</given-names></name><name><surname>Ramírez Prado</surname><given-names>Jorge Humberto</given-names></name><name><surname>Cornejo</surname><given-names>Xavier</given-names></name><name><surname>Mattapha</surname><given-names>Sawai</given-names></name><name><surname>Duno de Stefano</surname><given-names>Rodrigo</given-names></name></person-group><article-title>Re-establishment of the genus <italic><tp:taxon-name><tp:taxon-name-part taxon-name-part-type="genus" reg="Pseudalbizzia">Pseudalbizzia</tp:taxon-name-part></tp:taxon-name></italic> (<tp:taxon-name><tp:taxon-name-part taxon-name-part-type="family">Leguminosae</tp:taxon-name-part></tp:taxon-name>, <tp:taxon-name><tp:taxon-name-part taxon-name-part-type="subfamily">Caesalpinioideae</tp:taxon-name-part></tp:taxon-name>, mimosoid clade): the New World species formerly placed in <italic><tp:taxon-name><tp:taxon-name-part taxon-name-part-type="genus" reg="Albizia">Albizia</tp:taxon-name-part></tp:taxon-name></italic></article-title><source>PhytoKeys</source><day>22</day><month>08</month><year>2022</year><volume>205</volume><fpage>371</fpage><lpage>400</lpage><pub-id pub-id-type="doi">10.3897/phytokeys.205.76821</pub-id></mixed-citation></tp:treatment-meta><tp:nomenclature><tp:taxon-name>
              <object-id xmlns:xlink="http://www.w3.org/1999/xlink" content-type="arpha" xlink:type="simple">51C280F7-9E14-54A5-A99D-9D3E63CC69FE</object-id>
              <tp:taxon-name-part taxon-name-part-type="genus" reg="Pseudalbizzia">Pseudalbizzia</tp:taxon-name-part>
              <tp:taxon-name-part taxon-name-part-type="infraspecific-rank">sect.</tp:taxon-name-part>
              <tp:taxon-name-part taxon-name-part-type="section" reg="Paniculatae">Paniculatae</tp:taxon-name-part>
              <object-id xmlns:xlink="http://www.w3.org/1999/xlink" content-type="ipni" xlink:type="simple">urn:lsid:ipni.org:names:77303802-1</object-id>
            </tp:taxon-name><tp:taxon-authority>(Benth.) E.J.M. Koenen &amp; Duno</tp:taxon-authority><tp:taxon-status xmlns:xlink="http://www.w3.org/1999/xlink" xlink:type="simple">stat. nov. and sect. nov.</tp:taxon-status><tp:nomenclature-citation-list><tp:nomenclature-citation><tp:taxon-name>
                  <tp:taxon-name-part taxon-name-part-type="genus" reg="Pithecellobium">Pithecellobium</tp:taxon-name-part>
                  <tp:taxon-name-part taxon-name-part-type="infraspecific-rank">sect.</tp:taxon-name-part>
                  <tp:taxon-name-part taxon-name-part-type="section" reg="Samanea">Samanea</tp:taxon-name-part>
                  <tp:taxon-name-part taxon-name-part-type="infraspecific-rank">ser.</tp:taxon-name-part>
                  <tp:taxon-name-part taxon-name-part-type="series" reg="Paniculatae">Paniculatae</tp:taxon-name-part>
                </tp:taxon-name><comment>Benth. pro parte, London J. Bot. 3: 219. 1844.</comment></tp:nomenclature-citation><tp:nomenclature-citation><tp:taxon-name>
                  <tp:taxon-name-part taxon-name-part-type="genus" reg="Albizia">Albizia</tp:taxon-name-part>
                  <tp:taxon-name-part taxon-name-part-type="infraspecific-rank">sect.</tp:taxon-name-part>
                  <tp:taxon-name-part taxon-name-part-type="section" reg="Arthrosamanea">Arthrosamanea</tp:taxon-name-part>
                  <tp:taxon-name-part taxon-name-part-type="infraspecific-rank">ser.</tp:taxon-name-part>
                  <tp:taxon-name-part taxon-name-part-type="series" reg="Paniculatae">Paniculatae</tp:taxon-name-part>
                </tp:taxon-name><comment>(Benth.) Barneby &amp; J.W. Grimes pro parte, Mem. New York Bot. Gard. 74(1): 208. 1996. Type species (designated by Barneby and Grimes, Mem. New York Bot. Gard. 74(1): 208. 1996.): <tp:taxon-name><tp:taxon-name-part taxon-name-part-type="genus" reg="Pithecellobium">Pithecellobium</tp:taxon-name-part><tp:taxon-name-part taxon-name-part-type="species" reg="polycephalum">polycephalum</tp:taxon-name-part></tp:taxon-name> Benth. = <tp:taxon-name><tp:taxon-name-part taxon-name-part-type="genus" reg="Pseudalbizzia">Pseudalbizzia</tp:taxon-name-part><tp:taxon-name-part taxon-name-part-type="species" reg="polycephala">polycephala</tp:taxon-name-part></tp:taxon-name> (Benth.) E.J.M. Koenen &amp; Duno.</comment></tp:nomenclature-citation><tp:nomenclature-citation><tp:taxon-name>
                  <tp:taxon-name-part taxon-name-part-type="genus" reg="Pithecellobium">Pithecellobium</tp:taxon-name-part>
                  <tp:taxon-name-part taxon-name-part-type="infraspecific-rank">sect.</tp:taxon-name-part>
                  <tp:taxon-name-part taxon-name-part-type="section" reg="Samanea">Samanea</tp:taxon-name-part>
                  <tp:taxon-name-part taxon-name-part-type="infraspecific-rank">ser.</tp:taxon-name-part>
                  <tp:taxon-name-part taxon-name-part-type="series" reg="Parviflorae">Parviflorae</tp:taxon-name-part>
                </tp:taxon-name><comment>[sic] Benth. pro parte, Trans. Linn. Soc. London 30: 591 (exclus. sp. 77). 1875 &amp; in Martius, Fl. Bras. 15(2): 445. 1876. Type species (designated by Barneby and Grimes, Mem. New York Bot. Gard. 74(1): 208. 1996.): <tp:taxon-name><tp:taxon-name-part taxon-name-part-type="genus" reg="Pithecellobium">Pithecellobium</tp:taxon-name-part><tp:taxon-name-part taxon-name-part-type="species" reg="polycephalum">polycephalum</tp:taxon-name-part></tp:taxon-name> Benth. = <tp:taxon-name><tp:taxon-name-part taxon-name-part-type="genus" reg="Pseudalbizzia">Pseudalbizzia</tp:taxon-name-part><tp:taxon-name-part taxon-name-part-type="species" reg="polycephala">polycephala</tp:taxon-name-part></tp:taxon-name> (Benth.) E.J.M. Koenen &amp; Duno.</comment></tp:nomenclature-citation></tp:nomenclature-citation-list></tp:nomenclature><tp:treatment-sec sec-type="material" id="SECID0E2ADI"><title>Type.</title><p><italic><tp:taxon-name><tp:taxon-name-part taxon-name-part-type="genus" reg="Pithecellobium">Pithecellobium</tp:taxon-name-part><tp:taxon-name-part taxon-name-part-type="species" reg="polycephalum">polycephalum</tp:taxon-name-part></tp:taxon-name></italic> Benth. = <italic><tp:taxon-name><tp:taxon-name-part taxon-name-part-type="genus" reg="Pseudalbizzia">Pseudalbizzia</tp:taxon-name-part><tp:taxon-name-part taxon-name-part-type="species" reg="polycephala">polycephala</tp:taxon-name-part></tp:taxon-name></italic> (Benth.) E.J.M. Koenen &amp; Duno.</p></tp:treatment-sec><tp:treatment-sec sec-type="notes" id="SECID0EXBDI"><title>Notes.</title><p>Micro- to mesophyllidious trees with paniculate compound inflorescences of efoliate pseudoracemes and dehiscent plano-compressed papery fruits. Four species of humid, semi-deciduous and seasonally dry tropical and extratropical forests and woodland in South America (Fig. <xref ref-type="fig" rid="F5">5</xref>).</p></tp:treatment-sec><tp:treatment-sec><!--Section generated to contain objects referenced in tp:taxon-treatment.--><fig id="F5" position="float" orientation="portrait"><object-id xmlns:xlink="http://www.w3.org/1999/xlink" content-type="doi" xlink:type="simple">10.3897/phytokeys.205.76821.figure5</object-id><object-id xmlns:xlink="http://www.w3.org/1999/xlink" content-type="arpha" xlink:type="simple">0DBD3A63-684E-51D0-B5A1-694438107EAB</object-id><label>Figure 5.</label><caption><p>Distribution map of <italic><tp:taxon-name><tp:taxon-name-part taxon-name-part-type="genus" reg="Pseudalbizzia">Pseudalbizzia</tp:taxon-name-part></tp:taxon-name></italic> sections <italic><tp:taxon-name><tp:taxon-name-part taxon-name-part-type="genus" reg="Paniculata">Paniculata</tp:taxon-name-part></tp:taxon-name></italic>, <italic><tp:taxon-name><tp:taxon-name-part taxon-name-part-type="genus" reg="Pseudalbizzia">Pseudalbizzia</tp:taxon-name-part></tp:taxon-name></italic>, <italic><tp:taxon-name><tp:taxon-name-part taxon-name-part-type="genus" reg="Uninervia">Uninervia</tp:taxon-name-part></tp:taxon-name></italic> and <italic><tp:taxon-name><tp:taxon-name-part taxon-name-part-type="genus" reg="Pseudalbizzia">Pseudalbizzia</tp:taxon-name-part><tp:taxon-name-part taxon-name-part-type="species" reg="buntingii">buntingii</tp:taxon-name-part></tp:taxon-name></italic> (incertae sedis), as per the legend.</p></caption><graphic xmlns:xlink="http://www.w3.org/1999/xlink" xlink:href="phytokeys-205-371_article-76821__-g005.jpg" position="float" orientation="portrait" xlink:type="simple" id="oo_733466.jpg"><uri content-type="original_file" xlink:type="simple">https://binary.pensoft.net/fig/733466</uri></graphic></fig></tp:treatment-sec></tp:taxon-treatment>
