# Supplementary material for: Re-establishment of the genus Pseudalbizzia (Leguminosae, Caesalpinioideae, mimosoid clade): the New World species formerly placed in Albizia
Source: PhytoKeys. 2022 Aug 22;205:371–400. doi: 10.3897/phytokeys.205.76821 (PMC9849009; doi:10.3897/phytokeys.205.76821)
Supplement: XML Treatment for Pseudalbizzia burkartiana [file phytokeys.205.76821-treatment8.xml]

<!DOCTYPE tp:taxon-treatment
  PUBLIC "-//TaxonX//DTD Taxonomic Treatment Publishing DTD v0 20100105//EN" "tax-treatment-NSO.dtd">
<tp:taxon-treatment xmlns:tp="http://www.plazi.org/taxpub"><tp:treatment-meta><kwd-group><label>Taxon classification</label><kwd>
                <named-content content-type="kingdom">Plantae</named-content>
              </kwd><kwd>
                <named-content content-type="order">Fabales</named-content>
              </kwd><kwd>
                <named-content content-type="family">Fabaceae</named-content>
              </kwd></kwd-group><mixed-citation publication-type="journal"><person-group><name><surname>Aviles Peraza</surname><given-names>Gabriela</given-names></name><name><surname>Koenen</surname><given-names>Erik J. M.</given-names></name><name><surname>Riina</surname><given-names>Ricarda</given-names></name><name><surname>Hughes</surname><given-names>Colin E.</given-names></name><name><surname>Ringelberg</surname><given-names>Jens J.</given-names></name><name><surname>Carnevali Fernández-Concha</surname><given-names>German</given-names></name><name><surname>Ramírez Morillo</surname><given-names>Ivón Mercedes</given-names></name><name><surname>Can Itza</surname><given-names>Lilia Lorena</given-names></name><name><surname>Tamayo-Cen</surname><given-names>Ivan</given-names></name><name><surname>Ramírez Prado</surname><given-names>Jorge Humberto</given-names></name><name><surname>Cornejo</surname><given-names>Xavier</given-names></name><name><surname>Mattapha</surname><given-names>Sawai</given-names></name><name><surname>Duno de Stefano</surname><given-names>Rodrigo</given-names></name></person-group><article-title>Re-establishment of the genus <italic><tp:taxon-name><tp:taxon-name-part taxon-name-part-type="genus" reg="Pseudalbizzia">Pseudalbizzia</tp:taxon-name-part></tp:taxon-name></italic> (<tp:taxon-name><tp:taxon-name-part taxon-name-part-type="family">Leguminosae</tp:taxon-name-part></tp:taxon-name>, <tp:taxon-name><tp:taxon-name-part taxon-name-part-type="subfamily">Caesalpinioideae</tp:taxon-name-part></tp:taxon-name>, mimosoid clade): the New World species formerly placed in <italic><tp:taxon-name><tp:taxon-name-part taxon-name-part-type="genus" reg="Albizia">Albizia</tp:taxon-name-part></tp:taxon-name></italic></article-title><source>PhytoKeys</source><day>22</day><month>08</month><year>2022</year><volume>205</volume><fpage>371</fpage><lpage>400</lpage><pub-id pub-id-type="doi">10.3897/phytokeys.205.76821</pub-id></mixed-citation></tp:treatment-meta><tp:nomenclature><tp:taxon-name>
              <object-id xmlns:xlink="http://www.w3.org/1999/xlink" content-type="arpha" xlink:type="simple">7750A1A4-3BC0-5644-BEA1-054594AA514E</object-id>
              <tp:taxon-name-part taxon-name-part-type="genus" reg="Pseudalbizzia">Pseudalbizzia</tp:taxon-name-part>
              <tp:taxon-name-part taxon-name-part-type="species" reg="burkartiana">burkartiana</tp:taxon-name-part>
              <object-id xmlns:xlink="http://www.w3.org/1999/xlink" content-type="ipni" xlink:type="simple">urn:lsid:ipni.org:names:77303808-1</object-id>
            </tp:taxon-name><tp:taxon-authority>(Barneby &amp; J.W. Grimes) E.J.M. Koenen &amp; Duno</tp:taxon-authority><tp:taxon-status xmlns:xlink="http://www.w3.org/1999/xlink" xlink:type="simple">comb. nov.</tp:taxon-status></tp:nomenclature><tp:treatment-sec sec-type="Basionym" id="SECID0EHPDI"><title>Basionym.</title><p><italic><tp:taxon-name><tp:taxon-name-part taxon-name-part-type="genus" reg="Albizia">Albizia</tp:taxon-name-part><tp:taxon-name-part taxon-name-part-type="species" reg="burkartiana">burkartiana</tp:taxon-name-part></tp:taxon-name></italic> Barneby &amp; J.W. Grimes, Mem. New York Bot. Gard. 74(1): 211–212. 1996.</p></tp:treatment-sec><tp:treatment-sec sec-type="material" id="SECID0EYPDI"><title>Type.</title><p>Brazil. Santa Catarina, Capinzal, on upper Rio Uruguai, 700 m, 21 Dec 1973, <italic>P.R. Reitz &amp; R. M. Klein 14359</italic> (holotype: NY! [NY00001783]; isotype: US! [US00811452]).</p></tp:treatment-sec><tp:treatment-sec sec-type="notes" id="SECID0EAQDI"><title>Notes.</title><p>In the protologue the fruits were not described as these were not known at that time. This rare, locally endemic species has since been collected in fruit (<italic>Stival-Santos 678</italic>, BR), and we here provide a description of these. Fruits sessile but with a narrow pseudo-stipitate base, dehiscent along both slightly thickened sutures, the valves plano-compressed, papery in texture, light brown with finely prominent transverse veins, 6.5–12 × 1.2–1.6 cm, 7–12-seeded when well-fertilized.</p></tp:treatment-sec></tp:taxon-treatment>
