# Supplementary material for: Re-establishment of the genus Pseudalbizzia (Leguminosae, Caesalpinioideae, mimosoid clade): the New World species formerly placed in Albizia
Source: PhytoKeys. 2022 Aug 22;205:371–400. doi: 10.3897/phytokeys.205.76821 (PMC9849009; doi:10.3897/phytokeys.205.76821)
Supplement: XML Treatment for Pseudalbizzia adinocephala [file phytokeys.205.76821-treatment10.xml]

<!DOCTYPE tp:taxon-treatment
  PUBLIC "-//TaxonX//DTD Taxonomic Treatment Publishing DTD v0 20100105//EN" "tax-treatment-NSO.dtd">
<tp:taxon-treatment xmlns:tp="http://www.plazi.org/taxpub"><tp:treatment-meta><kwd-group><label>Taxon classification</label><kwd>
                <named-content content-type="kingdom">Plantae</named-content>
              </kwd><kwd>
                <named-content content-type="order">Fabales</named-content>
              </kwd><kwd>
                <named-content content-type="family">Fabaceae</named-content>
              </kwd></kwd-group><mixed-citation publication-type="journal"><person-group><name><surname>Aviles Peraza</surname><given-names>Gabriela</given-names></name><name><surname>Koenen</surname><given-names>Erik J. M.</given-names></name><name><surname>Riina</surname><given-names>Ricarda</given-names></name><name><surname>Hughes</surname><given-names>Colin E.</given-names></name><name><surname>Ringelberg</surname><given-names>Jens J.</given-names></name><name><surname>Carnevali Fernández-Concha</surname><given-names>German</given-names></name><name><surname>Ramírez Morillo</surname><given-names>Ivón Mercedes</given-names></name><name><surname>Can Itza</surname><given-names>Lilia Lorena</given-names></name><name><surname>Tamayo-Cen</surname><given-names>Ivan</given-names></name><name><surname>Ramírez Prado</surname><given-names>Jorge Humberto</given-names></name><name><surname>Cornejo</surname><given-names>Xavier</given-names></name><name><surname>Mattapha</surname><given-names>Sawai</given-names></name><name><surname>Duno de Stefano</surname><given-names>Rodrigo</given-names></name></person-group><article-title>Re-establishment of the genus <italic><tp:taxon-name><tp:taxon-name-part taxon-name-part-type="genus" reg="Pseudalbizzia">Pseudalbizzia</tp:taxon-name-part></tp:taxon-name></italic> (<tp:taxon-name><tp:taxon-name-part taxon-name-part-type="family">Leguminosae</tp:taxon-name-part></tp:taxon-name>, <tp:taxon-name><tp:taxon-name-part taxon-name-part-type="subfamily">Caesalpinioideae</tp:taxon-name-part></tp:taxon-name>, mimosoid clade): the New World species formerly placed in <italic><tp:taxon-name><tp:taxon-name-part taxon-name-part-type="genus" reg="Albizia">Albizia</tp:taxon-name-part></tp:taxon-name></italic></article-title><source>PhytoKeys</source><day>22</day><month>08</month><year>2022</year><volume>205</volume><fpage>371</fpage><lpage>400</lpage><pub-id pub-id-type="doi">10.3897/phytokeys.205.76821</pub-id></mixed-citation></tp:treatment-meta><tp:nomenclature><tp:taxon-name>
              <object-id xmlns:xlink="http://www.w3.org/1999/xlink" content-type="arpha" xlink:type="simple">9481FEBE-D8DF-5829-935C-B582EED8281A</object-id>
              <tp:taxon-name-part taxon-name-part-type="genus" reg="Pseudalbizzia">Pseudalbizzia</tp:taxon-name-part>
              <tp:taxon-name-part taxon-name-part-type="species" reg="adinocephala">adinocephala</tp:taxon-name-part>
              <object-id xmlns:xlink="http://www.w3.org/1999/xlink" content-type="ipni" xlink:type="simple">urn:lsid:ipni.org:names:77303809-1</object-id>
            </tp:taxon-name><tp:taxon-authority>(Donn. Sm.) E.J.M. Koenen &amp; Duno</tp:taxon-authority><tp:taxon-status xmlns:xlink="http://www.w3.org/1999/xlink" xlink:type="simple">comb. nov.</tp:taxon-status><tp:nomenclature-citation-list><tp:nomenclature-citation><tp:taxon-name>
                  <tp:taxon-name-part taxon-name-part-type="genus" reg="Albizia">Albizia</tp:taxon-name-part>
                  <tp:taxon-name-part taxon-name-part-type="species" reg="xerophytica">xerophytica</tp:taxon-name-part>
                </tp:taxon-name><comment>J. Linares, syn. nov., Revista Mex. Biodiversidad 76: 7. 2005. Type: Honduras. El Paraíso, Municipio Morocelí, orillas de Quebrada Grande c. 3.9 km al NE de Morocelí por el camino hacia El Plan. 2002. <italic>J.L. Linares et al. 5674</italic> (holotype: MEXU! [MEXU01160777]; isotype: EAP).</comment></tp:nomenclature-citation></tp:nomenclature-citation-list></tp:nomenclature><tp:treatment-sec sec-type="Basionym" id="SECID0E3TDI"><title>Basionym.</title><p><italic><tp:taxon-name><tp:taxon-name-part taxon-name-part-type="genus" reg="Pithecellobium">Pithecellobium</tp:taxon-name-part><tp:taxon-name-part taxon-name-part-type="species" reg="adinocephalum">adinocephalum</tp:taxon-name-part></tp:taxon-name></italic> Donn. Sm., Bot. Gaz. Crawfordsville. 57: 419. 1914.</p></tp:treatment-sec><tp:treatment-sec sec-type="material" id="SECID0ENUDI"><title>Type.</title><p>Costa Rica. San José, Ad fundum La Verbena prope Alajuelita, 100 m, Aug 1894, <italic>A. Tonduz 8932</italic> (US-3); Dec 1894 (lectotype: <italic>A. Tonduz</italic> 9077 [US-212774]!; isolectotypes: BR-3! [BR0000005189519, BR0000005189182, BR0000005189847], G! [G00364416], designated by Barneby and Grimes, Mem. New York Bot. Gard. 74(1): 218. 1996).</p></tp:treatment-sec><tp:treatment-sec sec-type="notes" id="SECID0EDVDI"><title>Notes.</title><p><italic><tp:taxon-name><tp:taxon-name-part taxon-name-part-type="genus" reg="Albizia">Albizia</tp:taxon-name-part><tp:taxon-name-part taxon-name-part-type="species" reg="xerophytica">xerophytica</tp:taxon-name-part></tp:taxon-name></italic> was described from material from dry forest habitats in southern Honduras based on minor differences in leaf and fruit morphology, but we do not consider these to be significantly different from the range of variation that is observed in <italic><tp:taxon-name><tp:taxon-name-part taxon-name-part-type="genus" reg="Pseudalbizzia">P.</tp:taxon-name-part><tp:taxon-name-part taxon-name-part-type="species" reg="adinocephala">adinocephala</tp:taxon-name-part></tp:taxon-name></italic> and prefer the broader concept of the species as described in <xref ref-type="bibr" rid="B3">Barneby and Grimes (1996</xref>: 218–220). The difference in habitat (i.e., lower rainfall regions) also appears to be minor, as some specimens from wetter sites have been identified as <italic><tp:taxon-name><tp:taxon-name-part taxon-name-part-type="genus" reg="Albizia">A.</tp:taxon-name-part><tp:taxon-name-part taxon-name-part-type="species" reg="xerophytica">xerophytica</tp:taxon-name-part></tp:taxon-name></italic> (see map in <xref ref-type="bibr" rid="B22">Rico Arce et al. 2008</xref>) while specimens of <italic><tp:taxon-name><tp:taxon-name-part taxon-name-part-type="genus" reg="Pseudalbizzia">P.</tp:taxon-name-part><tp:taxon-name-part taxon-name-part-type="species" reg="adinocephala">adinocephala</tp:taxon-name-part></tp:taxon-name></italic> have been collected across the full range of drier and wetter sites. Finally, the distribution of <italic><tp:taxon-name><tp:taxon-name-part taxon-name-part-type="genus" reg="Albizia">A.</tp:taxon-name-part><tp:taxon-name-part taxon-name-part-type="species" reg="xerophytica">xerophytica</tp:taxon-name-part></tp:taxon-name></italic> is entirely enclosed by the much wider range of <italic><tp:taxon-name><tp:taxon-name-part taxon-name-part-type="genus" reg="Pseudalbizzia">P.</tp:taxon-name-part><tp:taxon-name-part taxon-name-part-type="species" reg="adinocephala">adinocephala</tp:taxon-name-part></tp:taxon-name></italic>.</p></tp:treatment-sec><ref-list><ref id="B3"><mixed-citation xmlns:xlink="http://www.w3.org/1999/xlink" xlink:type="simple"><person-group><name name-style="western"><surname>Barneby</surname><given-names>RC</given-names></name><name name-style="western"><surname>Grimes</surname><given-names>JW</given-names></name></person-group> (<year>1996</year>) <article-title>Silk tree, Guanacaste, Monkey’s earring: A generic system for the synandrous Mimoseae of the Americas. Part I. <italic><tp:taxon-name><tp:taxon-name-part taxon-name-part-type="genus">Abarema</tp:taxon-name-part></tp:taxon-name></italic>, <italic><tp:taxon-name><tp:taxon-name-part taxon-name-part-type="genus">Albizia</tp:taxon-name-part></tp:taxon-name></italic> and allies.</article-title><source>Memoirs of the New York Botanical Garden</source><volume>74</volume>: <fpage>1</fpage>–<lpage>292</lpage>.</mixed-citation></ref><ref id="B22"><mixed-citation xmlns:xlink="http://www.w3.org/1999/xlink" xlink:type="simple"><person-group><name name-style="western"><surname>Rico Arce</surname><given-names>ML</given-names></name><name name-style="western"><surname>Gale</surname><given-names>SL</given-names></name><name name-style="western"><surname>Maxted</surname><given-names>N</given-names></name></person-group> (<year>2008</year>) <article-title>A taxonomic study of <italic><tp:taxon-name><tp:taxon-name-part taxon-name-part-type="genus">Albizia</tp:taxon-name-part></tp:taxon-name></italic> (<tp:taxon-name><tp:taxon-name-part taxon-name-part-type="family">Leguminosae</tp:taxon-name-part></tp:taxon-name>: <tp:taxon-name><tp:taxon-name-part taxon-name-part-type="subfamily">Mimosoideae</tp:taxon-name-part></tp:taxon-name>: Ingeae) in Mexico and Central America.</article-title><source>Anales del Jardin Botanico de Madrid</source><volume>65</volume>: <fpage>255</fpage>–<lpage>305</lpage>. <ext-link xlink:type="simple" ext-link-type="doi" xlink:href="10.3989/ajbm.2008.v65.i2.294">https://doi.org/10.3989/ajbm.2008.v65.i2.294</ext-link></mixed-citation></ref></ref-list></tp:taxon-treatment>
