# Supplementary material for: Re-establishment of the genus Pseudalbizzia (Leguminosae, Caesalpinioideae, mimosoid clade): the New World species formerly placed in Albizia
Source: PhytoKeys. 2022 Aug 22;205:371–400. doi: 10.3897/phytokeys.205.76821 (PMC9849009; doi:10.3897/phytokeys.205.76821)
Supplement: XML Treatment for Pseudalbizzia decandra [file phytokeys.205.76821-treatment20.xml]

<!DOCTYPE tp:taxon-treatment
  PUBLIC "-//TaxonX//DTD Taxonomic Treatment Publishing DTD v0 20100105//EN" "tax-treatment-NSO.dtd">
<tp:taxon-treatment xmlns:tp="http://www.plazi.org/taxpub"><tp:treatment-meta><kwd-group><label>Taxon classification</label><kwd>
                <named-content content-type="kingdom">Plantae</named-content>
              </kwd><kwd>
                <named-content content-type="order">Fabales</named-content>
              </kwd><kwd>
                <named-content content-type="family">Fabaceae</named-content>
              </kwd></kwd-group><mixed-citation publication-type="journal"><person-group><name><surname>Aviles Peraza</surname><given-names>Gabriela</given-names></name><name><surname>Koenen</surname><given-names>Erik J. M.</given-names></name><name><surname>Riina</surname><given-names>Ricarda</given-names></name><name><surname>Hughes</surname><given-names>Colin E.</given-names></name><name><surname>Ringelberg</surname><given-names>Jens J.</given-names></name><name><surname>Carnevali Fernández-Concha</surname><given-names>German</given-names></name><name><surname>Ramírez Morillo</surname><given-names>Ivón Mercedes</given-names></name><name><surname>Can Itza</surname><given-names>Lilia Lorena</given-names></name><name><surname>Tamayo-Cen</surname><given-names>Ivan</given-names></name><name><surname>Ramírez Prado</surname><given-names>Jorge Humberto</given-names></name><name><surname>Cornejo</surname><given-names>Xavier</given-names></name><name><surname>Mattapha</surname><given-names>Sawai</given-names></name><name><surname>Duno de Stefano</surname><given-names>Rodrigo</given-names></name></person-group><article-title>Re-establishment of the genus <italic><tp:taxon-name><tp:taxon-name-part taxon-name-part-type="genus" reg="Pseudalbizzia">Pseudalbizzia</tp:taxon-name-part></tp:taxon-name></italic> (<tp:taxon-name><tp:taxon-name-part taxon-name-part-type="family">Leguminosae</tp:taxon-name-part></tp:taxon-name>, <tp:taxon-name><tp:taxon-name-part taxon-name-part-type="subfamily">Caesalpinioideae</tp:taxon-name-part></tp:taxon-name>, mimosoid clade): the New World species formerly placed in <italic><tp:taxon-name><tp:taxon-name-part taxon-name-part-type="genus" reg="Albizia">Albizia</tp:taxon-name-part></tp:taxon-name></italic></article-title><source>PhytoKeys</source><day>22</day><month>08</month><year>2022</year><volume>205</volume><fpage>371</fpage><lpage>400</lpage><pub-id pub-id-type="doi">10.3897/phytokeys.205.76821</pub-id></mixed-citation></tp:treatment-meta><tp:nomenclature><tp:taxon-name>
              <object-id xmlns:xlink="http://www.w3.org/1999/xlink" content-type="arpha" xlink:type="simple">C886C9E6-0DD6-554B-8591-77019E4D11BB</object-id>
              <tp:taxon-name-part taxon-name-part-type="genus" reg="Pseudalbizzia">Pseudalbizzia</tp:taxon-name-part>
              <tp:taxon-name-part taxon-name-part-type="species" reg="decandra">decandra</tp:taxon-name-part>
              <object-id xmlns:xlink="http://www.w3.org/1999/xlink" content-type="ipni" xlink:type="simple">urn:lsid:ipni.org:names:77303818-1</object-id>
            </tp:taxon-name><tp:taxon-authority>(Ducke) E.J.M. Koenen &amp; Duno</tp:taxon-authority><tp:taxon-status xmlns:xlink="http://www.w3.org/1999/xlink" xlink:type="simple">comb. nov.</tp:taxon-status></tp:nomenclature><tp:treatment-sec sec-type="Basionym" id="SECID0EBSAK"><title>Basionym.</title><p><italic><tp:taxon-name><tp:taxon-name-part taxon-name-part-type="genus" reg="Pithecellobium">Pithecellobium</tp:taxon-name-part><tp:taxon-name-part taxon-name-part-type="species" reg="decandrum">decandrum</tp:taxon-name-part></tp:taxon-name></italic> Ducke, Arch. Jard. Bot. Rio de Janeiro 5: 121. 1930.</p></tp:treatment-sec><tp:treatment-sec sec-type="material" id="SECID0ESSAK"><title>Type.</title><p>Brazil. Pará, habitat in silvis non inundatis civitatis Pará circa Óbidos, <italic>A. Ducke</italic> (Herb. Amaz. Mus. Pará 15.724, et H.J.B.R. 10.174) et loco Serra do Dedal ad lacum Faro, <italic>A. Ducke</italic> (H.J.B.R. 20.198), ubi florebat Januario 1927, <italic>A. Ducke</italic> (lectotype: <italic>A. Ducke 10174</italic> RB!; isolectotypes: G! [G00364418], K-2!: [K000527990, K000527998], U-2! [U0003349, U0003350], designated by Barneby and Grimes, Mem. New York Bot. Gard. 74(1): 234. 1996.).</p></tp:treatment-sec></tp:taxon-treatment>
